# Supplementary material for: Preparation of a Novel Carbon Nano Coating on Carbon Fiber Surface Based on Plasma Electrolysis Effect
Source: Materials (Basel). 2025 Sep 1;18(17):4093. doi: 10.3390/ma18174093 (PMC12430531; doi:10.3390/ma18174093)
Supplement: Supplementary file 1 [file materials-18-04093-s001.zip]

Archive with 1 entries (1 files):
- materials-3744833-supplementary.pdf
